# Supplementary material for: Listening in: Identifying Considerations for Integrating Complementary Therapy into Oncology Care Across Patient, Clinic, and System Levels—A Case Example of a Digital Meditation Tool
Source: Curr Oncol. 2025 Dec 2;32(12):682. doi: 10.3390/curroncol32120682 (PMC12731991; doi:10.3390/curroncol32120682)
Supplement: Supplementary file 1 [file curroncol-32-00682-s001.zip]

Archive with 3 entries (2 files):
- curroncol-3939360-supplementary/
- curroncol-3939360-supplementary/Supplement File S1.pdf
- curroncol-3939360-supplementary/Supplement File S2.pdf
